# Supplementary material for: Dysregulated fibrinolysis and plasmin activation promote the pathogenesis of osteoarthritis
Source: JCI Insight. 2024 Mar 19;9(8):e173603. doi: 10.1172/jci.insight.173603 (PMC11141881; doi:10.1172/jci.insight.173603)
Supplement: Supporting data values [file jciinsight-9-173603-s176.xlsx]

## Sheet: Fig1 B-D
Fig1 B	Healthy plasma	OA SF	ACL SF	DMT SF
	0.119	1.13	0.98	1.979
	0.137	1.187	0.28	0.808
	0.114	1.21	1.083	0.178
	0.131	2.441	0.77
	0.113	3.523	0.733
	0.141	2.644	0.575
	0.167		0.276
	0.161		0.42
Fig1 C	Serum	Synovium fluid		Fig1 D	Serum	Synovium fluid
	5140.48	6995.24			9570	8611.61
	2185.71	6273.81			9576.96	16133.5
	3616.67	11597.6			17315.4	12895.5
	2571.43	3838.1			13639.8	13949.5
	4328.57	6992.86			11505.5	13914.3
	1242.86	7116.67			5289.11	11428.1
	2564.29	10419			7827.32	16499.5
	769.05	5428.57			4974.64	15850
	4078.57	4104.76			11013.8	9979.46
	2761.9	10614.3			10905.5	19758.9

## Sheet: Fig2 
Fig2 A	Control	Plasmin-/-
	27	24
	21	18
	48	24
	24	21
	48	18
	33
	30
	33
	39
	39
Fig2 B	Control	Plasmin		Fig2 C	Control	Anti-plasmin	α2-macroglobulin		Fig2 D	PBS	Tranexamic Acid
	6	12			51	33	33			24	15
	3	6			45	9	33			30	21
	6	15			42	9	33			30	21
	6	15			27	15	24			36	27
	6	18			36	24	15			39	33
	3	9			45	36	39			48	33
	3	15			21	36	45			48
	9	12			39	30	42
	6	15			54	39	18
	6	12			47	12	30

## Sheet: Fig3 A-B
Fig3 A	serpine1+/+	serpine1-/-
	18	30
	6	12
	0	24
	18	27
	0	18
	0	15
		33
Fig3 B	Plat+/+	Plat-/-
	42	15
	51	12
	39	24
	39	30
	39	18
	48	33
		21

## Sheet: Fig4 D-G
Fig4 D	Plasmin		Pro-MMP13		Plasmin+Pro-MMP13
	1.8198	1.7599	0.2182	0.282146	3.8812	3.47783
Fig4 E	Synoviocyte			Synoviocyte + plasmin
MMP14	0.521	0.499	0.517	0.791	0.895	0.905
ADAMTS4	0.156	0.11	0.11	0.331	0.28	0.349
ADAMTS5	1.3	1.039	1.225	1.516	1.7	1.268
MCP-1	0.357	0.291	0.276	0.459	0.543	0.61
TNFα	0.01	0.01	0.01	0.01	0.01	0.01
VEGFα	0.506	0.543	0.505	0.814	0.753	0.78
Fig4 F	PLG+/+			PLG-/-
IL-8	1.353	1.551		0.715	0.712
MCP-1	5.259	6.135		2.786	2.956
MMP3	2.26	1.699		0.341	0.271
ADAMTS5	2.766	2.137		1.483	1.523
Fig4 G	PLG+/+			PLG-/-
IL-6	4.084	4.646	4.629	1.749	1.337	0.727
IL-8	0.938	0.91	0.869	0.184	0.181	0.182
MCP-1	3.797	3.809	3.781	0.855	0.879	0.878
MMP3	4.234	4.045	4.215	0.01	0.01	0.01
MMP13	4.897	5.063		1.101	0.949
VEGFα	2.81	2.328	2.272	0.443	0.444	0.314

## Sheet: Fig5 A-F
Fig5 A	PLAU+/+	PLAU-/-		Fig5 B	PLAUR+/+	PLAUR-/-		Fig5 C	uPA	Sham Surgery		Fig5 D	uPA	Sham Surgery
	33	15			42				1.19367	1			1.00106	1
	18	36			21	21			1.18444	1			1.02253	1
	45	9			18	0			1.358	1			1.01292	1
	30	12			30	45			1.26848	1			1.00727	1
	48	9			51	9			1.14748	1			1.01037	1
	30	36			66	6			1.33418	1			1.00139	1
	45	9			63	3			1.18064	1			1.00575	1
	45	27			66	30							1.00045	1
	42	33			12	45							1.0001	1
	45												1.02826	1
														1
														1
Fig5 E	PLAU+/+			PLAU-/-
IL1-β	0.583	0.449	0.362	0.146	0.144	0.142
IL-6	2.052	1.645	1.553	1.334	1.305	1.302
IL-8	3.656	3.541	3.3	2.2	1.98	1.892
MCP-1	2.481	2.28	1.953	1.377	1.23	1.114
MMP3	2.841	2.755	2.789	1.654	1.653	1.673
MMP13	1.299	1.252	1.158	0.029	0.027	0.004
ADAMTS4	0.025	0.016	0.013	0.004	0.003	0.003
ADAMTS5	1.662	1.66	1.697	0.57	0.562	0.561
Fig5 F	PLAUR+/+			PLAUR-/-
IL1-β	2.19	2.088	2.134	0.05	0.05	0.05
IL-6	0.95	0.685	0.571	0.145	0.125	0.124
IL-8	1.999	2.082	2.037	0.848	0.774	0.778
MCP-1	0.978	1.008	1.015	0.379	0.394	0.369
MMP13	2.994	2.938	2.977	1.235	1.272	1.212
ADAMTS5	2.094	2.12	2.211	2.382	2.441	2.448

## Sheet: Fig6 A-G, I
Fig6 A	Macrophage			Macrophage + uPA			Fig6 F	IL8 Elisa	Mφ		Mφ + uPA		Synoviocyte		Synoviocyte + uPA		Chondrocyte		Chondrocyte + uPA
IL1-β	0.185	0.183		19.419	18.946				138.801	144.094	1748.32	1266.34	49.4828	51.3578	745.912	764.797	55.8858	55.507	2038.93	1878.23
IL-6	0.1	0.1		1.637	1.635
IL-8	1.195	1.194		51.267	50.02		Fig6 D	IL1 Elisa	Mφ		Mφ + uPA		Synoviocyte		Synoviocyte + uPA		Chondrocyte		Chondrocyte + uPA
MCP-1	1.915	1.922		4.397	4.379				1.22823	1.04787	3.01215	3.04541	0.633435	0.611659	10.2643	13.3465	0.78597	1.19542	1.11343	1.2337
CCL5	0.1	0.1		1.216	1.191
COX2	0.05	0.05		2.69	2.691		Fig6 G	MMP13 Elisa	Mφ		Mφ + uPA		Synoviocyte		Synoviocyte + uPA		Chondrocyte		Chondrocyte + uPA
MMP13	0.1	0.1		0.1	0.1				3.85	2.674	2.54	4.887	3.774	4.159	5.225	6.063	5.813	5.76	25.218	25.148
TNFα	0.21	0.212		0.596	0.592
VEGFα	1.163	1.12		3.85	3.847		Fig6 E	IL6 Elisa	Mφ			Mφ + uPA			Synoviocyte			Synoviocyte + uPA			Chondrocyte			Chondrocyte + uPA
									163.929	125.893	117.143	2236.25	1587.5	1633.57	4899.46	4051.61	3549.46	22330.7	23579.6	25141.4	224.286	228.929	172.143	18583.6	19085	18561.4
Fig6 B	Synoviocyte			Synoviocyte + uPA
IL1-β	0.1	0.1		0.1	0.1		Fig6 I
IL-6	4.463	4.461		27.095	27.126		Mφ			Mφ + uPA			Synoviocyte
IL-8	0.461	0.442		5.332	5.236		163.929	125.893	117.143	2236.25	1587.5	1633.57	4899.46	4051.61
MCP-1	2.046	2.017		5.398	5.293
CCL5	0.164	0.15		1.915	1.906
COX2	0.577	0.557		1.62	1.627
MMP13	1.437	1.453		13.915	13.964
TNFα	0.007	0.006		0.1	0.1
VEGFα	7.679	7.421		7.486	7.285
Fig6 C	Chondrocyte			Chondrocyte + uPA
IL1-β	0.1	0.1		0.1	0.1
IL-6	0.446	0.44		15.226	15.206
IL-8	0.056	0.05		6.373	6.37
MCP-1	0.601	0.6		1.424	1.414
CCL5	0.048	0.04		1.053	1.052
COX2	0.444	0.436		4.158	4.155
MMP13	1.777	1.732		31.451	31.44
TNFα	0.1	0.1		0.102	0.101
VEGFα	3.032	3.015		4.763	4.754

## Sheet: Supplemental Fig1
PBS		tPA		Pro-MMP13		tPA+Prp-MMP13
0.2588	0.24331	0.1892	0.1861	0.2182	0.282146	0.1955	0.3084
